# Supplementary material for: Survey data on key climate and environmental drivers of farmers’ migration in Burkina Faso, West Africa
Source: Data Brief. 2016 Nov 9;9:1013–9. doi: 10.1016/j.dib.2016.11.001 (PMC5122697; doi:10.1016/j.dib.2016.11.001)
Supplement: Supplementary file 2 — Supplementary material [file mmc2.xlsx]

## Sheet: Sheet1
Locality	stu_mge	tle_me	Gen	Age	Stu_mat	Educ	At_agri	Procc_cme	Tps _agri	Tvec_cte	Cn_rcl	Drcl_chp	Legend
Houndé	1	8	1	39	1	6	1	1	32	16	1	1	Acronyms	Meaning
Bamako	1	18	1	52	1	0	1	1	40	52	1	1	Stu_mge	Status in the household (1. Head of household; 2. Husband; 3. Wife; 4: Child; 5. Grandchild; 6. Parents; 7. Siblings; 8. Other family members (includes household helpers). 9: Manager/other proxy for owner
Bapla	1	9	1	49	1	0	1	1	34	40	1	1	Tle_me	Household size of the owner of the field (people living under the same roof)
Oronkua	1	6	1	49	1	0	1	1	40	49	1	1	Gen	Gender (0= Female; 1 = Male)
Oronkua	6	5	1	26	1	0	1	1	20	26	1	1	Age	Age (Number of years)
Oronkua	1	17	1	48	1	6	1	1	26	48	1	1	Stu_mat	Marital status (0= not married, 1 = Married)
Dahorè	1	6	1	46	1	8	1	1	15	46	1	1	Educ	number of year of education
Fafo	1	10	1	43	1	0	1	1	30	43	1	1	At_agri	Work on agricultural activities
Fafo	1	3	1	29	1	0	1	1	6	29	0	1	Procc_cme	Main occupation of the household head (cme)
Fafo	1	10	1	46	1	0	1	1	36	46	1	1	Tps _agri	Time devoted in agriculture(as a farmer or farm manager, years )
Fafo	1	7	1	47	1	6	1	1	24	47	1	1	Tvec_cte	Time lived in the community (years)
Fafo	3	15	0	66	1	0	0	1	55	66	1	1	Cn_rcl	Knowledge on climate risks (0= no, 1 = yes)
Houndé	1	32	1	53	1	6	1	1	36	53	1	1	Drcl_chp	do you remember the last climatic risk that affected his field ( 0= no, 1= yes)
Oronkua	6	26	1	39	1	0	1	1	17	32	1	1
Bapla	1	12	1	41	1	0	1	1	15	41	0	0
FOUNZAN	1	10	1	55	1	0	1	1	15	55	1	0
Houndé	7	36	1	34	1	4	1	1	24	34	1	1
Loffing	1	11	1	70	1	0	1	1	60	70	0	1
Loffing	1	7	1	45	1	3	1	1	28	45	1	1
Kpaï	1	8	1	50	1	6	1	1	22	50	1	1
Kpaï	1	6	1	45	1	5	1	1	30	45	0	1
Kpaï	1	8	1	62	1	0	1	1	42	62	0	1
Bamako	1	9	1	66	1	0	1	1	60	66	0	1
Dahore	1	4	1	35	1	0	1	1	21	35	1	1
Dadone	1	27	1	60	1	.	1	1	50	60	1	1
Fafo	1	16	1	46	1	6	1	1	10	46	1	0
Fafo	1	9	1	43	1	3	1	1	23	43	1	0
Bamako	3	7	0	40	1	0	1	1	10	10	0	1
Bamako	1	10	1	62	1	15	1	1	39	62	1	1
Dadone	1	17	1	54	1	0	1	1	48	54	0	1
Dadone	1	19	1	56	1	0	1	1	50	56	0	1
Bapla	4	.	1	41	1	0	1	1	30	41	0	1
Houndé	1	8	1	48	2	2	1	1	40	12	1	0
Bamako	1	14	1	47	1	1	1	1	40	46	0	1
Bapla	1	10	0	50	1	0	1	1	40	50	1	1
DADONE	1	16	1	41	1	1	1	1	33	41	0	1
DADONE	1	6	1	44	1	8	1	1	27	44	1	1
DAHORE	1	6	1	38	1	13	1	1	20	38	1	1
BAPLA	1	10	1	27	1	0	1	1	2	27	0	1
BAMAKO	1	7	1	48	1	12	1	1	27	48	1	1
HOUNDE	1	10	1	56	1	0	1	1	37	34	1	1
LOFINE	1	10	1	45	1	1	1	1	5	45	0	1
FOUZAN	1	8	1	48	1	8	1	1	30	48	1	1
KPAI	1	14	1	75	1	0	1	1	60	75	1	1
FOUZAN	1	15	1	58	1	0	1	1	48	58	0	0
FOUZAN	1	8	1	35	1	6	1	1	24	35	1	1
HOUNDE	4	13	1	35	1	3	1	1	16	35	0	1
LOFINE	1	7	1	52	3	0	1	1	36	52	1	1
HOUNDE	1	3	1	32	1	6	1	1	23	12	1	1
Founzan	4	24	1	32	1	7	1	1	16	32	1	1
Bapla	6	9	0	53	1	0	1	1	28	53	1	1
Lofing	1	8	1	49	1	0	1	1	35	49	1	1
Dadone	1	8	1	53	1	0	1	1	34	53	1	.
Dahorè	1	7	1	58	1	0	1	1	46	58	1	1
BAMAKO	1	33	1	44	1	0	1	1	30	44	1	.
LOFING	1	4	1	43	1	6	1	1	29	37	1	1
FOUNZAN	1	5	1	50	1	6	1	1	20	50	1	0
BAPLA	1	11	1	58	1	3	1	1	48	58	0	1
BAMAKO	1	11	1	60	1	0	1	1	45	60	0	1
HOUNDE	1	14	1	44	1	0	1	1	34	13	1	1
ORONKUA	4	12	1	33	1	10	1	1	18	33	1	1
ORONKUA	1	7	1	56	1	0	1	1	41	56	0	1
ORONKUA	4	9	0	28	1	0	1	1	18	28	0	1
KPAI	1	7	1	43	1	0	1	1	30	25	1	1
KPAI	1	8	1	62	1	0	1	1	46	62	1	1
Loffing	1	5	1	47	1	0	1	1	9	9	0	1
Dadoné	1	8	1	48	1	0	1	1	24	48	1	1
Dadoné	1	7	1	34	1	0	1	1	26	34	1	1
Dadoné	4	12	1	40	1	10	1	1	30	40	0	1
Founzan	1	10	1	114	1	0	1	1	100	80	0	0
Lofing	1	7	1	46	1	0	1	1	25	46	1	1
Bamako	1	11	1	43	1	0	1	1	35	43	0	1
Oronkua	1	14	1	39	1	0	1	1	22	39	1	1
Oronkua	1	17	1	48	1	6	1	1	21	48	1	1
Founzan	1	4	1	49	1	6	1	1	25	49	1	1
Oronkua	4	8	1	28	1	12	1	1	8	28	1	1
Kpai	8	11	0	70	3	0	1	1	50	50	1	1
Kpai	1	6	1	57	1	7	1	1	48	57	1	1
Kpai	1		1	62	1	2	1	1	47	62	1	1
Kpai	1	7	1	68	1	6	1	1	53	68	1	1
Fafo	7	11	1	30	1	5	1	1	20	30	1	1
Fafo2	1	11	1	31	1	0	1	1	23	31	1	1
Fafo	4	20	1	40	1	2	1	1	32	40	1	1
Bamako	1	8	1	48	1	0	1	1	23	48	1	1
Hounde	1	14	1	53	1	0	1	1	43	12	1	1
Lofing	1	6	1	40	1	10	1	1	5	36	1	1
Dahore	1	4	1	35	1	6	1	1	10	14	1	1
Dahore	1	18	1	50	1	6	1	1	35	50	1	1
Founzan	4	26	1	35	1	0	1	1	25	35	1	1
Bapla	6	9	0	43	3	0	1	1	30	43	1	1
Hounde	1	13	1	49	1	5	1	1	38	49	1	0
Dahore	1	10	1	47	1	0	1	1	33	47	0	1
Lofing	1	21	1	78	1	0	1	1	58	78	0	1
Bapla	3	9	0	.	1	0	1	1	22	52	0	1
Dahore	1	7	1	54	1	0	1	1	35	54	0	1
Fafo	1	6	1	45	1	10	1	1	9	45	1	1
Fafo	1	.	1	51	3	0	1	1	44	51	1	1
Founzan	1	5	1	35	1	10	1	1	9	21	1	1
Fafo	1	21	1	.	1	0	1	1	47	66	0	1
Dadone	1	102	1	.	1	0	1	1	60	70	0	0

## Sheet: Sheet2
Leave a comment+A1:O6	Document	Code	Startung point	End	Weight	Poids	Segment		Source of the quotation	Author	Date of creation	Group of documents	Page	Texte Segment	face	Coverage rate
Reasons related to crop yields combined with climate hazards can lead farmers to migrate	RIEM_Pr3	Migration	1	2		0	Regarding climate change, several factors come into play. Socially, farming helps farmers to meet their most basic needs. But this agricultural sector suffers from the impacts of climate change. Rains start late and end early. Economically, agriculture is the only source of employment. But all the stakeholders are handicapped by low yields. Therefore, some farmers are undertaking migration projec…	Rain	SG mairie Dano	Sanfo and al.	00:00:00	RIEM_Pr	1	1	585	12.75
It is a common determinant in all categories of people interviewed	RIEM_Pr5	Migration\Det_Mg\Detenv_mg\Sols_Terres\St_fertil	8	8		0	Migration began with the search for arable land. Anyway, that’s the main reason given by the immigrants of Fitingué	Land availability	SG of the municipality of Dano	Sanfo and al.	2015-05-13 11:14:00	RIEM_Pr	1	1	149	2.52
	RIEM_Am9	Migration\Det_Mg\Detenv_mg\Sols_Terres\St_fertil	11	11		0	This is my first village in terms of migration. I came following the authorization of my father. Lands in our home village were actually infertile	Fertile land	Gnimi	Sanfo and al.	2015-05-13 11:17:00	RIEM_Am	1	1	163	2.58
	RIEM_Am9	Migration\Det_Mg\Detenv_mg\Sols_Terres\St_fertil	12	12		0	The land here is fertile but the risk of degradation is enormous. The population is felling the trees. Land quality must match the type of fertilizer, but farmers often do not pay attention to this. Here in Fitengué soil fertility varies from one farm to another	Fertile land	Fitingué	Sanfo and al.	2015-05-13 11:18:00	RIEM_Am	1	1	279	4.41
	RIEM_Am11	Migration\Det_Mg\Detclim_mg\Striga\Disp_St	10	10		0	I came here because our family is very large. My father has 14 boys. There was no land for us all. Agricultural production could not cover our food needs. My departure is not related to the weather conditions. The lack of land is the main reason for my migration	Land availability	Fitingué	Sanfo and al.	2015-05-13 11:21:00		1	1	284	5.57
	RIEM_Am11	Migration\Det_Mg\Detclim_mg\Hmid_zone	12	12		0	Here, the land is more fertile. We are surrounded by trees. The leaves that fall block rainwater and simultaneously serve as manure in our fields. Humidity is permanent and our productions are good.	Fertile land	Fitingué	Sanfo and al.	2015-05-13 11:24:00	RIEM_Am	1	1	231	4.53
	RIEM_Am11	Migration\Det_Mg\Detenv_mg\Sols_Terres\St_fertil	14	14		0	Soils in Gnimi are more fertile than those in my home place.	Fertile land	Gnimi	Sanfo and al.	2015-05-13 11:26:00	RIEM_Am	1	1	64	1.26
The number effect leads some farmers to migration, but this is small migration (inter-village) common to the Dagara people	RIEM_Am3	Migration\Det_Mg\Autres\Dem_mg	11	12		0	It is the number. It is because of demographic and land pressure. I come from GninKpwé. I migrated because I think if I am able to work, it's not just me who benefit, but it is the people around me, and my country.	Number	Gnimi	Sanfo and al.	2015-05-13 12:01:00	RIEM_Am	1	1	251	0
Departure linked to the quality of the land	RIEM_Am3	Migration\Det_Mg\Detenv_mg\Sols_Terres\St_degrade	13	13		0	The land is highly degraded in my home place	Fertile land	Gnimi	Sanfo and al.	2015-05-13 12:02:00	RIEM_Am	1	1	36	0
By making the link between deforestation and the lack of rain, farmers migrate to areas where deforestation is lower	RIEM_Am3	Migration\Det_Mg\Detenv_mg\Def_arbres	15	15		90	Deforestation is more visible here in Gninkpwé than in Gnimi	Deforestation	Gnimi	Sanfo and al.	2015-05-13 12:02:00	RIEM_Am	1	1	60	0
	RIEM_Am4	Migration\Det_Mg\Detenv_mg\Sols_Terres\St_degrade	11	11		0	Our land reserves were no longer usable (degraded). These are stony and gravel soils on which we could produce nothing.	Degraded land	Gnimi	Sanfo and al.	2015-05-13 12:04:00	RIEM_Am	1	1	140	0
	RIEM_Am4	Migration\Det_Mg\Detenv_mg\Sols_Terres	12	12		0	The reason for our migration here is related to land	Land availability	Gnimi	Sanfo and al.	2015-05-13 12:05:00	RIEM_Am	1	1	57	0
	RIEM_Am7	Migration\Det_Mg\Autres\Dem_mg	10	10		0	This is due to the number. (Insufficient space) Therefore, I went out to look for a new horizon. I was in Makognindougou. But I came here to my maternal uncles. (They are Mossi people).	Number	Fitingué	Sanfo and al.	2015-05-13 12:07:00	RIEM_Am	1	1	199	0
This is a migrant from the northern region who migrated into the South-west with different climatic conditions (inter-region migration, large migration)	RIEM_Am7	Migration\Det_Mg\Detclim_mg\CondClim_mg	14	14		0	Yes, climatic conditions in Boussé are different from those encountered here. Rain, soils (quality, availability) trees. I think everything is in abundance here compared to Boussé	Fertile land	Fitingué	Sanfo and al.	2015-05-13 12:11:00	RIEM_Am	1	1	184	0
This was reported to us by a Pougouli, a native of Fitingue.	RIEM_Pr2	Migration\Det_Mg\Detclim_mg\Striga\Disp_St	6	6		0	I think nowadays, the migratory movement has lost some momentum. About 15 years ago, we could see a stranger ask for land here quite every day. But it is four years since this has no longer happened. The reason is (I think) everything is now occupied and there are no reserves for new applicants. That’s why the phenomenon of migration has decreased	Lack of land	Fitingué	Sanfo and al.	00:00:00	RIEM_Pr	1	1	402	0
Rain is a main component by which one can determine the yields of farmers	RIEM_Pr3	Migration\Det_Mg\Detclim_mg\Pluie	1	1		0	Rains start late and end early	Rain	Fitingué	Sanfo and al.	00:00:00	RIEM_Pr	1	1	48	1.05
Land availability in reception area should allow migrants to develop the land. Viewpoint of a Resource Person	RIEM_Pr5	Migration\Det_Mg\Detclim_mg\Striga\Disp_St	6	6		0	Migration is normal and I see migrants as my own brothers. It is useless to have 40 hectares of land while other Burkina people are landless	Land availability	Fitingué	Sanfo and al.	00:00:00	RIEM_Pr	1	1	181	3.07
In all villages visited, lack of arable land appears to be also one of the main reasons for migration	RIEM_Pr6	Migration\Det_Mg\Detclim_mg\Striga\Disp_St	8	8		0	The process began because of poverty and lack of land in some localities	Lack of land	Fitingué	Sanfo and al.	00:00:00	RIEM_Pr	1	1	96	2.14
The humidity of the two villages was also one of the conditions that attract migrants	RIEM_Pr6	Migration\Det_Mg\Detclim_mg\Hmid_zone	8	8		0	In Gnimi and Fitingué, the availability of water (Mouhoun river) and land (indigenous population previously limited) and perhaps the relative soil fertility in the past, have favored the phenomenon	Fertile land	Zat Dano	Sanfo and al.	00:00:00	RIEM_Pr	1	1	206	4.6
Land fertility in the reception areas is one of the reasons for migration.	RIEM_Pr6	Migration\Det_Mg\Detenv_mg\Sols_Terres\St_fertil	8	8		0	The relative soil fertility in the past has favored the phenomenon	Fertile land	Zat Dano	Sanfo and al.	00:00:00	RIEM_Pr	1	1	70	1.56
	RIEM_Am4	Migration\Det_Mg\Detenv_mg\Sols_Terres\St+ rend_pauvres	13	13		0	The land in Tamabala is degraded, because this is where our ancestors have worked until the turn of our grandparents and parents today	Lack of land	Gnimi	Sanfo and al.	00:00:00	RIEM_Am	1	1	142	0
	RIEM_Am4	Migration\Det_Mg\Detenv_mg\Sols_Terres\St_fertil	14	14		0	But here, we were fortunate to have new soils which are in any case more productive than those that used in Tambala.	Land availability	Gnimi	Sanfo and al.	00:00:00	RIEM_Am	1	1	128	0
	RIEM_Am4	Migration\Det_Mg\Detenv_mg\Sols_Terres\St_fertil	16	17		0	Compared to Tambala, there is no climate change; it’s the same thing. The difference lies in the land. The land is no longer productive in Tambala, but here we are fortunate to have a good and productive land.	Fertile land	Gnimi	Sanfo and al.	00:00:00	RIEM_Am	1	1	234	0
	RIEM_Am4	Migration\Det_Mg\Detenv_mg\Sols_Terres\St_degrade	20	20		0	My father organized our displacement into this village in 1990. At that time, I was in grade 2. It is the lack of land and poor land that led us to leave Tambala and we came here.	Fertile land	Gnimi	Sanfo and al.	00:00:00	RIEM_Am	1	1	264	0
	RIEM_Am9	Migration\Det_Mg\Detclim_mg\CondClim_mg	14	14		0	The climatic conditions here are better compared to our home place	Climate condition	Gnimi	Sanfo and al.	00:00:00	RIEM_Am	1	1	82	1.3
	RIEM_Am10	Migration\Det_Mg\Detenv_mg\Sols_Terres\St_fertil	11	11		0	From Kpai, I came directly to Gnimi. It is the only village where I migrated. What is interesting, is the fertility of the land in this area	Fertile land	Fitingué	Sanfo and al.	00:00:00	RIEM_Am	1	1	142	2.77
	RIEM_Am10	Migration\Det_Mg\Detenv_mg\Sols_Terres\St_fertil	12	12		0	The land is fertile here	Fertile land	Fitingué	Sanfo and al.	00:00:00	RIEM_Am	1	1	28	0.55
	RIEM_Am10	Migration\Det_Mg\Detclim_mg\Striga\Disp_St	14	14		0	I left my village because of the lack of arable land. We were so many and our father gave permission to those who wanted to leave. I found myself here and I work properly.	Land availability	Fitingué	Sanfo and al.	00:00:00	RIEM_Am	1	1	212	4.14
	RIEM_Am12	Migration\Det_Mg\Detenv_mg\Sols_Terres\St_fertil	10	10		0	I decided to come here because in our village, there is a lack of land. The land was no longer fertile.	Fertile land	Fitingué	Sanfo and al.	00:00:00	RIEM_Am	1	1	107	2.16
	RIEM_Am12	Migration\Det_Mg\Detenv_mg\Sols_Terres\St_fertil	12	12		0	The land is really fertile here. We do not need much manure because the leaves of the trees already produce it enough.	Fertile land	Fitingué	Sanfo and al.	00:00:00	RIEM_Am	1	1	136	2.74
Farmers migrate because they are looking for a land that meets their expectations	RIEM_Am12	Migration\Det_Mg\Detenv_mg\Sols_Terres\St_degrade	13	13		0	The people of Kpai (my home village) are destroying the environment. They do not even care about the risk of degradation. It was due to all these behaviors that my father had left the village because the land did no longer meet our expectations	Land availability	Fitingué	Sanfo and al.	00:00:00	RIEM_Am	1	1	244	4.92
	RIEM_Am12	Migration\Det_Mg\Detenv_mg\Sols_Terres\St_fertil	18	18		0	I am in Gnimi only for farming purpose. Each immigrant has their own needs. I decided to come here, because I was really sure that I will perform well because the land is fertile.	Fertile land	Gnimi	Sanfo and al.	00:00:00	RIEM_Am	1	1	212	4.27
	RIEM_Am15	Migration\Det_Mg\Detclim_mg\Striga\Disp_St	10	10		0	In my village, the land is not sufficient. We have a large family. This is the reason of my arrival here. Since I settle here, I found that my production gets improved	Number	Gnimi	Sanfo and al.	00:00:00	RIEM_Am	1	1	180	3.5
	RIEM_Am15	Migration\Det_Mg\Detenv_mg\Sols_Terres\St_fertil	12	12		0	The land is really fertile here	Fertile land	Gnimi	Sanfo and al.	00:00:00	RIEM_Am	1	1	38	0.74
	RIEM_Am15	Migration\Det_Mg\Autres\Detsoc_Mg	14	14		0	The climatic conditions here are better than those of my village. In Kopper (my home village), we could not produce 10 bags but here we produce more than 15 bags. In addition to the climatic conditions, the social ties we have here are more acceptable compared to Kopper	Climate condition	Fitingué	Sanfo and al.	00:00:00	RIEM_Am	1	1	288	5.6
	RIEM_Am16	Migration\Det_Mg\Detenv_mg\Sols_Terres\St_fertil	12	12		0	The land is fertile here	Fertile land	Fitingué	Sanfo and al.	00:00:00	RIEM_Am	1	1	28	1.14
	RIEM_Am16	Migration\Det_Mg\Autres\Dem_mg	10	10		0	We have a very large family and that is why I moved here	Number	Fitingué	Sanfo and al.	00:00:00	RIEM_Am	1	1	83	3.38
	RIEM_Am17	Migration\Det_Mg\Detclim_mg\Striga\Disp_St	10	11		0	There is a lack of land in our home village. The number of population is very high. So I decided to settle here	Number	Fitingué	Sanfo and al.	00:00:00	RIEM_Am	1	1	116	2.62
	RIEM_Am17	Migration\Det_Mg\Detclim_mg\Hmid_zone	13	13		0	The land here is fertile but often it does not rain. Rain may interrupt for a month. We are so lucky because our fields are located in lowlands, moist places that allow crops to grow well	Fertile land	Fitingué	Sanfo and al.	00:00:00	RIEM_Am	1	1	228	5.15
	RIEM_Am17	Migration\Det_Mg\Detenv_mg\Sols_Terres\St_fertil	19	19		80	We came here for farming purposes and we all have received portions of land. I have no intention to leave this place because the field I have is very fertile and my yields are good	Fertile land	Gnimi	Sanfo and al.	00:00:00	RIEM_Am	1	1	179	4.04
It’s the same agro-ecological and climatic zone	RIEM_Am19	Migration\Det_Mg\Detclim_mg\Pluie	14	14		50	I find it rains a little more in Gnimi than in Coper, my home village. Otherwise, there is no difference.	Rain	Gnimi	Sanfo and al.	00:00:00	RIEM_Am	1	1	123	2.84
	RIEM_Am19	Migration\Det_Mg\Detclim_mg\Striga\Disp_St	18	18		70	It is always the land issue that keeps me in Gnimi. I do not think I can find some elsewhere.	Land availability	Gnimi	Sanfo and al.	00:00:00	RIEM_Am	1	1	108	2.5
	RIEM_Am20	Migration\Det_Mg\Detclim_mg\CondClim_mg	13	13		0	The climatic conditions are better in Fitingué than in Toi (my home place); it rains more in Fitingué and land is better and there are lots of trees	Climate condition	Fitingué	Sanfo and al.	00:00:00	RIEM_Am	1	1	168	5.25
	RIEM_Am20	Migration\Det_Mg\Detenv_mg\Sols_Terres\St_fertil	9	9		0	My father had found that in Fitingué, the land seemed good, there were a lot of trees and greenery. Therefore, he migrated here with his family.	Fertile land	Fitingué	Sanfo and al.	00:00:00	RIEM_Am	1	1	156	4.87
	RIEM_Am20	Migration\Det_Mg\Detenv_mg\Sols_Terres\St_fertil	17	17		0	It was to look for fertile land. Today, the same motivations remain.	Fertile land		Sanfo and al.	00:00:00	RIEM_Am	1	1	97	3.03
The 32 years spent in the village justify to the effectiveness of the land of the reception area to meet his needs	RIEM_Am5	Migration\Det_Mg\Detenv_mg\Sols_Terres\St_fertil	19	19		0	The reason that brought us here is the search for fertile land on which we could produce to feed the whole family. And I have been living here for 32 years.	Fertile land	Gnimi	Sanfo and al.	00:00:00	RIEM_Am	1	1	174	3.03
	RIEM_Am5	Migration\Det_Mg\Autres\Dem_mg	11	11		0	It is due to the number	Number	Gnimi	Sanfo and al.	00:00:00	RIEM_Am	1	1	25	0
	RIEM_Am10	Migration\Det_Mg\Detenv_mg\Sols_Terres\St_fertil	10	10		0	In my own village, there is a lack of land. But here, I find that land is still available and fertile.	Land availability		Sanfo and al.	00:00:00	RIEM_Am	1	1	122	2.38
	RIEM_Am18	Migration\Det_Mg\Detenv_mg\Sols_Terres\St_fertil	9	9		0	I came here because of soil fertility. This is what attracted me.	Fertile land	Gnimi	Sanfo and al.	00:00:00	RIEM_Am	1	1	78	3.14
	RIEM_Am19	Migration\Det_Mg\Detclim_mg\Pluie	4	4		0	I think it’s the lack of rain and soils have perhaps become poor.	Rain	Fitingué	Sanfo and al.	00:00:00	RIEM_Am	1	1	105	2.43
	RIEM_Am22	Migration\Det_Mg\Detclim_mg\Striga\Disp_St	9	9		0	It’s for land purpose; I have a large family and I had not enough land in my home village	Land availability		Sanfo and al.	00:00:00	RIEM_Am	1	1	114	5.45
	RIEM_Am8	Migration\Det_Mg\Detenv_mg\Sols_Terres\St_degrade	10	10		0	In our family, we are 4 boys of the same father and we do not have enough land, because the land heritage that our Father has given us is not enough. Therefore, I decided to leave my land to my brothers (and our lands were anyway “dead”).	Number	Fitingué	Sanfo and al.	00:00:00	RIEM_Am	1	1	291	4.15
Advantages related to the land of the reception area	RIEM_Am8	Migration\Det_Mg\Detclim_mg\Hmid_zone	14	14		0	When I arrived, I found that the land is relatively richer here compared to our home village. (Kpaï) Deforestation is more advanced there than here. I find that Fitingué is better watered than Kpaï (where there is more wind than rain). Here it’s the opposite.		Fitingué	Sanfo and al.	00:00:00	RIEM_Am	1	1	278	3.97
This confirms that the inter-village and intra-regional migration is more linked to the profitability of the land than the climate	RIEM_Am8	Migration\Det_Mg\Detenv_mg\Sols_Terres\St+ rend_pauvres	18	18		0	I left Kpaï because of the poor yeilds of our land	Fertile land		Sanfo and al.	00:00:00	RIEM_Am	1	1	60	0.86
	RIEM_Am23	Migration\Det_Mg\Detclim_mg\Striga\Disp_St	9	9		0	This is because of the land availability of this place. At home I did not have enough land.		Fitingué	Sanfo and al.	00:00:00	RIEM_Am	1	1	95	4.2
	RIEM_Am23	Migration\Det_Mg\Detenv_mg\Sols_Terres\St_fertil	11	11		0	The land fertility is quite good here but not as much as I when arrived. However, it is still better than that of my departure village which is Badjara	Land availability	Fitingué	Sanfo and al.	00:00:00	RIEM_Am	1	1	149	6.58
	RIEM_Am23	Migration\Det_Mg\Detclim_mg\Striga\Disp_St	17	17		0	We arrived in group in Fitingué because I had no arable land on my return from Côte d’Ivoire where I migrated to work	Land availability	Fitingué	Sanfo and al.	00:00:00	RIEM_Am	1	1	142	6.27
	RIEM_Am26	Migration\Det_Mg\Detclim_mg\Striga\Disp_St	9	9		60	We migrated in Gnimi due to lack of space in Lofing. There wasn’t enough arable land.	Land availability	Gnimi	Sanfo and al.	00:00:00	RIEM_Am	1	1	109	3.57
	RIEM_Am28	Migration\Det_Mg\Autres\Detsoc_Mg	9	9		0	It is because of the famine that our fathers left Tambala 4 km from Yabogan to settle in Gnimi. There was a lack of space and food.	Land availability+ Famine	Gnimi	Sanfo and al.	00:00:00	RIEM_Am	1	1	156	4.63
	RIEM_Am29	Migration\Det_Mg\Detenv_mg\Sols_Terres\St_fertil	13	13		0	We have the same weather conditions, but the soils are richer than those in our departure area.	Climate condition	Fitingué	Sanfo and al.	00:00:00	RIEM_Am	1	1	107	2.85
	RIEM_Am29	Migration\Det_Mg\Detenv_mg\Sols_Terres\St+ rend_pauvres	9	9		0	We came from Bakere, near Dano. There was no more space for farming and our family is very large. The was a lack of food and our children were crying	Number	Gnimi	Sanfo and al.	00:00:00	RIEM_Am	1	1	173	4.6
	RIEM_Am30	Migration\Det_Mg\Detclim_mg\Striga\Disp_St	9	9		0	There was no more arable land in my village	Land availability	Gnimi	Sanfo and al.	00:00:00	RIEM_Am	1	1	57	1.87
	RIEM_Am30	Migration\Det_Mg\Detenv_mg\Sols_Terres\St_fertil	17	17		0	We arrived individually. I have been living in this village for 27 years. We were motivated by the fact that the land was easily accessible, productive and richer than the land in our home villages	Land availability		Sanfo and al.	00:00:00	RIEM_Am	1	1	202	6.62
	RIEM_Am31	Migration\Det_Mg\Detenv_mg\Sols_Terres\St+ rend_pauvres	9	9		0	There was a lack of space in Silmigoudo (Tikaré/Koungoussi) and our yields were low.	Poor_yields	Gnimi	Sanfo and al.	00:00:00	RIEM_Am	1	1	102	3.28
	RIEM_Am31	Migration\Det_Mg\Autres\Detsoc_Mg	17	17		0	We arrived individually. I took the place of my brother who went to settle in the village. I was motivated by the fact that my brother had good yields and it was also the same for me when I arrived	Poor_yields	Fitingué	Sanfo and al.	00:00:00	RIEM_Am	1	1	228	7.34
Comes from Ghana	RIEM_Am32	Migration\Det_Mg\Detenv_mg\Sols_Terres\St+ rend_pauvres	9	9		0	I came here because there was no more space in Tapomo my village in Ghana. Yields were low and the land did no longer produce well. The family decided that we move to look for better conditions.	Poor_yields		Sanfo and al.	00:00:00	RIEM_Am	1	1	222	5.75
	RIEM_Am33	Migration\Det_Mg\Detclim_mg\CondClim_mg	13	13		0	It is because our fathers had found that the weather conditions were good that they came here	Climate condition	Gnimi	Sanfo and al.	00:00:00	RIEM_Am	1	1	98	0
	RIEM_Am33	Migration\Det_Mg\Detclim_mg\Pluie	14	14		0	It rained more here than in Boussé. There were good social conditions and the climate was favorable.		Fitingué	Sanfo and al.	00:00:00	RIEM_Am	1	1	100	2.36
The climatic conditions and the land of Kongoussi are different from those of the southwest (Dano and surrounding areas)	RIEM_Aa2	Migration\Det_Mg\Detenv_mg\Sols_Terres\St_fertil	15	15		0	The Mossi people of this village came from Kongoussi. They came in groups one day to negotiate land from the land Chief. We gave them land for temporary operation.	Land availability	Fitingué	Sanfo and al.	00:00:00	RIEM_Aa	1	1	186	2.24
	RIEM_Aa2	Migration\Det_Mg\Detenv_mg\Sols_Terres\St_fertil	4	4		0	The land is no longer fertile as before	fertility	Fitingué	Sanfo and al.	00:00:00	RIEM_Aa	1	1	44	0.53
	RIEM_Aa2	Migration\Det_Mg\Detclim_mg\Striga	5	5		0	I heard about that harmful plant in the old days that disrupted our plants, without having seen or known it. But nowadays, this plant (Striga) is increasingly spreading	striga	Gnimi	Sanfo and al.	00:00:00	RIEM_Aa	1	1	185	2.23
Any type of migrants can also migrate because of the availability or not of arable land (available in reception areas and not available in departure areas)	RIEM_Aa4	Migration\Det_Mg\Detclim_mg\Striga\Disp_St	14	14		0	There is a lack of land. Many people from other places come to ask for our land but we cannot always give our land	Land availability	Gnimi	Sanfo and al.	00:00:00	RIEM_Aa	1	1	121	3.49
	RIEM_Aa8	Migration\Det_Mg\Detclim_mg\CondClim_mg	11	11		0	Arable land is available here. I don’t know why I will migrate again. It is true that it does not rain as we want but our weather conditions are better than those in many places.	Land avai+ Clim cond	Gnimi	Sanfo and al.	00:00:00	RIEM_Aa	1	1	210	4.86
	RIEM_Aa15	Migration\Det_Mg\Detclim_mg\CondClim_mg	10	10		80	We have more space and the climate is favorable.	Climate conditions	Gnimi	Sanfo and al.	00:00:00	RIEM_Aa	1	1	51	0
	RIEM_Pr1	Migration\Det_Mg\Detenv_mg\Sols_Terres\St_degrade	11	11		0	In the Communal Development Plan (PCD) that expired in 2012, we did not integrate the recovery of degraded lands	Degraded land	SG of the municipality	Sanfo and al.	00:00:00	RIEM_Pr	1	1	87	0
	RIEM_Pr1	Migration\Det_Mg\Detclim_mg\sec	11	11		0	We performed boulis (artificial pools) for farmers to adapt to periods of drought.	Dry pocket	SG of the municipality	Sanfo and al.	00:00:00	RIEM_Pr	1	1	93	0
Fitingue	RIEM_Pr2	Migration\Det_Mg\Detclim_mg\Striga\Disp_St	7	7		0	Anyway, when people used to come here a lot, we can say that the number per year could be estimated to at least 10 migrants. This was 15 years ago. Our land was always rich and available. Now, and over the last 4 years, we welcome fewer migrants - on average 3 per year. I think this may be explained by the fact that people before coming here gather information; as it is currently difficult to hav…	Land availability	Fitingué	Sanfo and al.	00:00:00	RIEM_Pr	1	1	566	12.26
	RIEM_Am3	Migration\Det_Mg\Detclim_mg\Striga\Disp_St	19	19		0	The main reason for our coming here was to have enough land for our family farming.	Land availability	Gnimi	Sanfo and al.	00:00:00	RIEM_Am	1	1	107	0
	RIEM_Am6	Migration\Det_Mg\Detenv_mg\Sols_Terres\St_degrade	11	11		0	I came here because my crop yields were no longer enough to cover the needs of my family. The land was no longer productive. Therefore, I came here because I was looking for enough land to produce food for my family	Fertile land	Gnimi	Sanfo and al.	00:00:00	RIEM_Am	1	1	270	5.13
	RIEM_Am6	Migration\Det_Mg\Detclim_mg\Hmid_zone	15	15		0	The land is better watered here in Fitingué than where I come from, Kopper	Rain	Fitingué	Sanfo and al.	00:00:00	RIEM_Am	1	1	67	1.27
	RIEM_Am11	Migration\Det_Mg\Detenv_mg\Sols_Terres\St_fertil	14	14		0	The land is fertile in Gnimi because of its forest	Fertile land	Gnimi	Sanfo and al.	00:00:00	RIEM_Am	1	1	64	1.26
	RIEM_Am5	Migration\Det_Mg\Detclim_mg\CondClim_mg	15	15		0	Overall, the weather conditions are more favorable here than in BENE my home village. I have been living here for 32.	Climate conditions	Fitingué	Sanfo and al.	00:00:00	RIEM_Am	1	1	124	0
	RIEM_Am13	Migration\Det_Mg\Detenv_mg\Sols_Terres\St_fertil	11	11		0	Fitengué is my first experience in terms of agricultural migration. If I found that the land was not fertile here, I would first try to find ways to fertilize my fields	Fertile land	Fitingué	Sanfo and al.	00:00:00	RIEM_Am	1	1	200	4.1
Migrants in both villages have expressed the insecurity of their lands in their reception place	RIEM_Pr3	Migration\Det_Mg\Autres\St_insecures	7	7		0	Immigrants don’t stay here for long. They come here for a few needs, or the indigenous population reject them.	Insecure land	Zat /dano	Sanfo and al.	00:00:00	RIEM_Pr	1	1	136	2.96
Does this mean that the soils in the departure areas are not developed? Interesting counter-analysis	RIEM_Am1	Migration\Det_Mg\Detenv_mg\Sols_Terres\St_fertil	13	13		0	For me, the soils here are still richer than those from our home village, Tambala. Soils are improved and well used here so they give good yields	Fertile land	Gnimi	Sanfo and al.	00:00:00	RIEM_Am	1	1	178	2.77
This is a conductive condition, and it determines the choice of farmers to migrate	RIEM_Am1	Migration\Det_Mg\Detclim_mg\Hmid_zone	15	15		0	I find that the land here is better watered than in my home village, Oronkua	Rain	Gnimi	Sanfo and al.	00:00:00	RIEM_Am	1	1	56	0.87
	RIEM_Am2	Migration\Det_Mg\Detclim_mg\Striga\Disp_St	13	14		0	Here we have gained pieces of land and we manage to produce more. We have at least enough to meet our food needs. That’s why I say that here is better.	Land availability	Fitingué	Sanfo and al.	00:00:00	RIEM_Am	1	1	201	3.48
Farmers are generally unable to meet their food needs with lands with poor yields	RIEM_Am3	Migration\Det_Mg\Detenv_mg\Sols_Terres\St+ rend_pauvres	13	13		0	When I arrived here first, it was better. Unfortunately, the land of this place is also getting depleted.	rend_pauvre	Gnimi	Sanfo and al.	00:00:00	RIEM_Am	1	1	122	0
	RIEM_Am3	Migration\Det_Mg\Detclim_mg\Striga\Disp_St	17	18		0	Here, I have enough land and I manage to produce for myself and for my family.	Land availability	Fitingué	Sanfo and al.	00:00:00	RIEM_Am	1	1	100	0
	RIEM_Am5	Migration\Det_Mg\Autres\St_insecures	12	12		0	Yes, I went first to Kayo, but I was not on good terms with the landowners of this village and I came here.	Insecure land	Fitingué	Sanfo and al.	00:00:00	RIEM_Am	1	1	137	0
	RIEM_Am5	Migration\Det_Mg\Detenv_mg\Sols_Terres\St_fertil	13	13		0	I believe that the land is richer and better here	Fertile land	Fitingué	Sanfo and al.	00:00:00	RIEM_Am	1	1	45	0
	RIEM_Am5	Migration\Det_Mg\Autres\St_insecures	13	13		0	But regarding land use, I find that indigenous people (mostly young people today are not honest) and migrants are worried about their attitude, because their lands are not secured.	Insecure land	Fitingué	Sanfo and al.	00:00:00	RIEM_Am	1	1	209	0
	RIEM_Am6	Migration\Det_Mg\Detenv_mg\Sols_Terres\St_degrade	15	15		0	Over there our soils are degraded and very sensitive to wind and erosion	Degraded land	Gnimi	Sanfo and al.	00:00:00	RIEM_Am	1	1	85	1.62
This fact was reported to us by migrant farmers in both villages	RIEM_Am6	Migration\Det_Mg\Autres\St_insecures	18	18		90	Access to land is now very difficult and always harsh conditions (retrocession); they will give you a piece of land but when you development it, they will come one day to claim it	Insecure land	Gnimi	Sanfo and al.	00:00:00	RIEM_Am	1	1	194	3.69
	RIEM_Am6	Migration\Det_Mg\Detenv_mg\Sols_Terres\St+ rend_pauvres	19	19		0	It is because I could no more achieve good yields where I was that I came here to get land for farming production in order to provide for my family needs.	poor_yields	Gnimi	Sanfo and al.	00:00:00	RIEM_Am	1	1	188	3.57
Being a citizen of the Northern region, he finds that the reception area is full of more productive soils than those in the north (as he has recognized) and there are different advantages related to rainfall	RIEM_Am7	Migration\Det_Mg\Detenv_mg\Sols_Terres\St_fertil	12	12		85	Here, I see that the land is more productive than in my home place. The land is better used by migrants	Fertile land	Gnimi	Sanfo and al.	00:00:00	RIEM_Am	1	1	112	2.14
This has also been recognized by other farmers.	RIEM_Am7	Migration\Det_Mg\Autres\St_insecures	12	12		0	Aboriginal people ask us to return them their land when we have already developed the land. This poses a problem in terms of land use	Insecure land	Gnimi	Sanfo and al.	00:00:00	RIEM_Am	1	1	141	2.69
	RIEM_Am11	Migration\Det_Mg\Detclim_mg\Striga\Disp_St	11	11		0	I never migrated to another site. Gnimi is my first experience. I chose this place because of the availability of arable land	Land availability	Gnimi	Sanfo and al.	00:00:00	RIEM_Am	1	1	140	2.75
	RIEM_Am11	Migration\Det_Mg\Detenv_mg\Sols_Terres\St_fertil	12	12		0	Here, the land is more fertile	Fertile land	Gnimi	Sanfo and al.	00:00:00	RIEM_Am	1	1	30	0.59
	RIEM_Am13	Migration\Det_Mg\Detclim_mg\Striga\Disp_St	18	18		0	I came with two other people and the three of us, we have received pieces of land here in Fitengué	Land availability	Fitingué	Sanfo and al.	00:00:00	RIEM_Am	1	1	98	2.01
	RIEM_Am13	Migration\Det_Mg\Autres\St_insecures	18	18		0	But often, it’s hard for us because the indigenous people want to withdraw our land	Insecure land	Fitingué	Sanfo and al.	00:00:00	RIEM_Am	1	1	75	1.54
This migrant, just as many others, finds that if the reason for migration is to look for fertile land, then migration is normal.	RIEM_Am25	Migration	9	9		0	Migration is a good thing if the goal is to find good arable land for survival. But migrating without a specific goal, to remain idle, is not good.			Sanfo and al.	00:00:00	RIEM_Am	1	1	203	6.58
	RIEM_Am25	Migration\Det_Mg\Autres\Detsoc_Mg	10	10		0	I migrated in Côte d’Ivoire for two years where I was employed in the plantations to get money in order to buy agricultural equipment (plows, ox) so as to better produce			Sanfo and al.	00:00:00	RIEM_Am	1	1	183	5.93
Overall vision on deforestation	RIEM_Pr5	Migration\Det_Mg\Detenv_mg\Def_arbres	1	1		0	If we refer to past time, before 1995, there was not much sun, it rained more, the soils were not degraded, there were more forests compared to today.	Deforestation	Fitingué	Sanfo and al.	00:00:00	RIEM_Pr	1	1	186	3.15
	RIEM_Am7	Migration\Det_Mg\Detenv_mg\Sols_Terres\St_degrade	4	4		0	The soils and forests are being degraded.	Deforestation	Fitingué	Sanfo and al.	00:00:00	RIEM_Am	1	1	54	1.03
	RIEM_Aa9	Migration\Det_Mg\Detenv_mg\Def_arbres	4	4		0	There are no more trees, no more forest, no more rain as in the days of our parents; the land is now empty (there are no trees and grass growing on it).	Deforestation	Fitingué	Sanfo and al.	00:00:00	RIEM_Aa	1	1	163	4.99
	RIEM_Pr1	Migration\Det_Mg\Detclim_mg\Striga\Disp_St	9	9		0	For me, if producers can leave their home places and come to use the undeveloped land or the land setting aside for long, I think it's a good thing			Sanfo and al.	00:00:00	RIEM_Pr	1	1	185	0
Fitingue	RIEM_Pr2	Migration\Det_Mg\Detclim_mg\Striga\Disp_St	8	8		0	When there was enough land, it is not us who gave the information to those who want land. They looked for the land themselves and those who are here currently came at the right time when it was possible for us to give them a portion of our land. But now they no longer come here	Land availability	Fitingué	Sanfo and al.	00:00:00	RIEM_Pr	1	1	282	6.11
Seasonal migration. This is a visible reality on both sides, but it is much more noticeable in Fitingu	RIEM_Pr2	Migration\Det_Mg\Detclim_mg\Pluie	9	9		0	In particular, there are migrants who come just for the winter and leave at the end of the season to return just for the next rainy season.			Sanfo and al.	00:00:00	RIEM_Pr	1	1	143	3.1
Due to the lack of data, migration is a phenomenon difficult to grasp.	RIEM_Pr4	Migration	6	6		0	The movement of farmers is very low here	Migration	Prefecture	Sanfo and al.	00:00:00	RIEM_Pr	1	1	49	0.95
	RIEM_Pr4	Migration\Det_Mg\Detclim_mg\Striga\Disp_St	6	6		0	The land of the municipality of Dano is underused. Those with more than 10 ha are not numerous	Land availability	Zat Dano	Sanfo and al.	00:00:00	RIEM_Pr	1	1	101	1.96
	RIEM_Pr4	Migration	8	8		0	Since the immigrants and indigenous farmers do not declare themselves at our level or in any other structure of Dano, we cannot provide reliable information about the migration process in the municipality.	Migration	SG of the municipality	Sanfo and al.	00:00:00	RIEM_Pr	1	1	218	4.24
The decision to migrate is primarily due to land infertility in the departure areas.	RIEM_Pr6	Migration\Det_Mg\Detenv_mg\Sols_Terres\St_fertil	6	6		0	In our context, the migratory movement is motivated in particular by declining soil fertility (soil infertility)	Infertilité des sols	SG mairie	Sanfo and al.	00:00:00	RIEM_Pr	1	1	105	2.34
The availability of arable land is also an attractive factor for migrants.	RIEM_Pr6	Migration\Det_Mg\Detclim_mg\Striga\Disp_St	6	6		0	Availability of arable land			Sanfo and al.	00:00:00	RIEM_Pr	1	1	40	0.89
This is the opinion of a leader of farmers’ association based in Dano (Moutori)	RIEM_Pr7	Migration	6	6		60	There are over a hundred people who come every year to work in our area			Sanfo and al.	00:00:00	RIEM_Pr	1	1	74	1.91
This is the migration of seasonal farmers (labor + producers)	RIEM_Pr7	Migration	7	7		0	There are over a hundred people who come every year to work in our area			Sanfo and al.	00:00:00	RIEM_Pr	1	1	96	2.47
Type of migration that looks like family reunification, and thus determined by socio-economic reasons	RIEM_Pr7	Migration\Det_Mg\Autres\Detsoc_Mg	8	8		0	Some migrants came because they had their relatives who already settled in the village and others came by themselves.	Soc_eco det	SG of the municipality	Sanfo and al.	00:00:00	RIEM_Pr	1	1	127	3.27
This is needs to be understood in relative terms even if it turns out that this is true, because the context of urban migration (Dano) is different from the reality in Gnimi/Fit	RIEM_Pr8	Migration	6	6		0	The migratory movement of farmers is common in Dano			Sanfo and al.	00:00:00	RIEM_Pr	1	1	60	0
Here is a problem experienced by migrants	RIEM_Pr8	Migration\Det_Mg\Autres\St_insecures	6	6		0	But when they work well in their fields and they have a good yield, some indigenous people become jealous and they withdraw their fields	Insecure land	Zat Dano	Sanfo and al.	00:00:00	RIEM_Pr	1	1	143	0
idem	RIEM_Pr8	Migration\Det_Mg\Autres\St_insecures	9	9		0	Constraints include the fact for the land owners to take back their land just before the rainy season	Insecure land	Zat Dano	Sanfo and al.	00:00:00	RIEM_Pr	1	1	124	0
	RIEM_Pr4	Migration\Det_Mg\Detclim_mg\Pluie	1	1		0	Rains don’t necessarily start in May or end in late October. The rain cycle has changed	Rain	Zat Dano	Sanfo and al.	2015-05-18 11:16:00	RIEM_Pr	1	1	102	1.98
	RIEM_Pr4	Migration\Det_Mg\Detclim_mg\CondClim_mg	1	1		0	There is variation in temperature, rainfall and air movement. The irregularities of rainy seasons are a sign of climate change	Climate conditions	Zat Dano	Sanfo and al.	2015-05-18 11:16:00	RIEM_Pr	1	1	142	2.76
	RIEM_Am3	Migration\Det_Mg\Detclim_mg\CondClim_mg	21	21		0	What worries us is the environmental and climate change.	Climate conditions	Gnimi	Sanfo and al.	2015-05-18 11:44:00	RIEM_Am	1	1	73	0
	RIEM_Am4	Migration\Det_Mg\Detenv_mg\Sols_Terres\St_degrade	21	21		0	As the soils can no longer feed us, it makes it difficult. With all these changes, the future is worrying. Many people rely on this activity which is no more successful as before due to degraded land and climate that is increasingly unfavorable.	Land poor yields	Gnimi	Sanfo and al.	2015-05-18 12:20:00	RIEM_Am	1	1	296	4.47
	RIEM_Am9	Migration\Det_Mg\Detclim_mg\Pluie	4	4		0	The years 1995 to 2001 and 2002, it was raining better than today. Before, we used to sow in April but it now, we sow on May 25 because of delayed rains	Rain	Gnimi	Sanfo and al.	2015-05-18 12:21:00	RIEM_Am	1	1	158	2.5
	RIEM_Am9	Migration\Det_Mg\Autres\Detsoc_Mg	10	10		0	I came here because I wanted to make money in order to help my parents. I was attending school but my parents were not able to pay for my tuition. So, when my father informed me that he wanted to leave our village to come to Fitengué, I decided to join him.	Soc_eco det	Fitingué	Sanfo and al.	2015-05-18 12:22:00	RIEM_Am	1	1	269	4.25
	RIEM_Am10	Migration\Det_Mg\Detclim_mg\Striga\Disp_St	10	10		0	Here however, I find that the land is still available	Land availability	Gnimi	Sanfo and al.	2015-05-18 12:32:00	RIEM_Am	1	1	62	1.21
	RIEM_Am11	Migration\Det_Mg\Detclim_mg\CondClim_mg	14	14		0	The climatic conditions are more favorable	Climate conditions	Gnimi	Sanfo and al.	2015-05-18 12:42:00	RIEM_Am	1	1	47	0.92
	RIEM_Am11	Migration\Det_Mg\Autres\Detsoc_Mg	18	18		0	I came here because I want to succeed in my farming. Until now, I can say that things are going well.	Climate conditions	Gnimi	Sanfo and al.	2015-05-18 12:43:00	RIEM_Am	1	1	106	2.08
	RIEM_Am13	Migration\Det_Mg\Detenv_mg\Sols_Terres\St_fertil	10	10		0	The soils in my home village were no longer fertile	Soil infertility	Fitingué	Sanfo and al.	2015-05-18 12:45:00	RIEM_Am	1	1	59	1.21
	RIEM_Am15	Migration\Det_Mg\Detclim_mg\CondClim_mg	14	14		0	The climatic conditions here are better than those of my village	Climate conditions	Fitingué	Sanfo and al.	2015-05-18 12:47:00	RIEM_Am	1	1	79	1.54
	RIEM_Am15	Migration\Det_Mg\Detclim_mg\Striga\Disp_St	18	18		0	We came here as a group. There 6 of us and everyone had a piece of land to cultivate.	Land availability	Gnimi	Sanfo and al.	2015-05-18 12:48:00	RIEM_Am	1	1	84	1.63
	RIEM_Am17	Migration\Det_Mg\Detenv_mg\Sols_Terres\St_fertil	14	14		0	The surface area of my farm in this place is larger than the one I had in my home village and the soils are most fertile here.	Land availability	Fitingué	Sanfo and al.	2015-05-18 12:50:00	RIEM_Am	1	1	90	2.03
	RIEM_Am22	Migration\Det_Mg\Detclim_mg\CondClim_mg	13	13		0	The climatic conditions are better in Fitingué compared to my village, Zoapar;	Climate conditions	Fitingué	Sanfo and al.	2015-05-18 12:53:00	RIEM_Am	1	1	91	4.35
	RIEM_Am22	Migration\Det_Mg\Detenv_mg\Sols_Terres\St_fertil	13	13		0	The land is not degraded here and it is most fertile.	Fertile land	Fitingué	Sanfo and al.	2015-05-18 12:53:00	RIEM_Am	1	1	66	3.15
A Dagara, intra-regional migration.	RIEM_Am8	Migration\Det_Mg\Detenv_mg\Sols_Terres\St_degrade	13	13		0	The reason why I personally came here is because my land was no longer producing anything. So I know what is a degraded land	Degraded land	Fitingué	Sanfo and al.	00:00:00	RIEM_Am	1	1	152	2.17
	RIEM_Am26	Migration\Det_Mg\Detenv_mg\Sols_Terres\St_fertil	11	11		0	The land is of good quality			Sanfo and al.	00:00:00	RIEM_Am	1	1	33	1.08
	RIEM_Am26	Migration\Det_Mg\Detclim_mg\Striga\Disp_St	17	17		0	My father came in this village with his wives and children because there was not enough land in Lofing for him. He was give a portion of land to settle and conduct his farming activities.	Soc_eco det	Gnimi	Sanfo and al.	00:00:00	RIEM_Am	1	1	194	6.35
	RIEM_Am27	Migration\Det_Mg\Detenv_mg\Sols_Terres\St_fertil	11	11		0	The land is more fertile here (Gnimi).	Fertile land	Gnimi	Sanfo and al.	00:00:00	RIEM_Am	1	1	38	0.78
Kongoussi and Dao are really two distinct regions with different climatic conditions.	RIEM_Am31	Migration\Det_Mg\Detclim_mg\CondClim_mg	13	13		90	The climate is better here than in my home village.	Climate conditions	Gnimi	Sanfo and al.	00:00:00	RIEM_Am	1	1	57	1.83
	RIEM_Am32	Migration\Det_Mg\Detenv_mg\Sols_Terres\St_fertil	17	17		0	My father motivated me to come here because he was here and he had found that the land is more productive here than in our area.	Fertile land	Gnimi	Sanfo and al.	00:00:00	RIEM_Am	1	1	126	3.26
These are the words of a native.	RIEM_Aa7	Migration	11	11		0	Other farmers come in our village	Migration	Gnimi	Sanfo and al.	00:00:00	RIEM_Aa	1	1	52	1.07
	RIEM_Aa7	Migration\Det_Mg\Detclim_mg\Striga\Disp_St	11	11		0	Here in my home place arable lands are available	Land availability	Fitingué	Sanfo and al.	00:00:00	RIEM_Aa	1	1	53	1.09
	RIEM_Aa15	Migration\Det_Mg\Autres\Detsoc_Mg	13	13		0	We see them as people who came to seek solutions for better living.			Sanfo and al.	00:00:00	RIEM_Aa	1	1	93	2.81
If weather conditions are good at home, why then migrate?	RIEM_Aa16	Migration\Det_Mg\Detclim_mg\CondClim_mg	10	10		90	I never migrated because the climate is favorable and the land produce well.	Fertile land	Fitingué	Sanfo and al.	00:00:00	RIEM_Aa	1	1	87	2.6
	RIEM_Am18	Migration\Det_Mg\Detclim_mg\CondClim_mg	3	3		0	It does no longer rain conveniently. We do not suffer too much except in a few times. We have never experienced drought here. Nature is all green and abundant.	Rain	Fitingué	Sanfo and al.	00:00:00	RIEM_Am	1	1	173	6.95
	RIEM_Am18	Migration\Det_Mg\Detenv_mg\Sols_Terres\St_fertil	11	11		0	The land is fertile here but there are farms that produce better than others.	Fertile land	Fitingué	Sanfo and al.	00:00:00	RIEM_Am	1	1	81	3.26
	RIEM_Am18	Migration\Det_Mg\Detenv_mg\Sols_Terres\St_fertil	13	13		50	The pieces of land that I have here are fertile. Whatever the reason, I don’t intend to migrate. Actually my production is satisfactory	Fertile land	Fitingué	Sanfo and al.	00:00:00	RIEM_Am	1	1	140	5.63
	RIEM_Am18	Migration\Det_Mg\Detenv_mg\Sols_Terres\St_fertil	10	10		0	I have no intention to migrate because the land is fertile here.	Fertile land	Fitingué	Sanfo and al.	00:00:00	RIEM_Am	1	1	63	2.53
Soil fertility determines or motivates the decision to migrate	RIEM_Am33	Migration\Det_Mg\Detenv_mg\Sols_Terres\St_fertil	18	18		75	We came here individually and it is the testimony of those who came here first that motivated others to come. The motivations are not the same as the land is no longer rich as before.	Soc_eco det	Fitingué	Sanfo and al.	00:00:00	RIEM_Am	1	1	208	4.9
	RIEM_Am2	Migration\Det_Mg\Detenv_mg\Sols_Terres\St_fertil	15	15		0	In terms of soil fertility or environmental quality, I’d say it’s even better here than where I come from, Batiara	Fertile land	Fitingué	Sanfo and al.	00:00:00	RIEM_Am	1	1	114	1.98
	RIEM_Am27	Migration\Det_Mg\Autres\Detsoc_Mg	10	10		0	I was first in a place near Leo. We left this area because our students of the Koranic school became musicians like those in the village and I left Fitingue just because of the river that caused a lot of trouble to my animals. I had no major problems regarding agriculture	Soc_eco det	Gnimi	Sanfo and al.	00:00:00	RIEM_Am	1	1	301	6.2
Opinion of an administrative officer on migration.	RIEM_Pr5	Migration	6	6		0	Migration is normal and I consider migrants as my own brothers			Sanfo and al.	00:00:00	RIEM_Pr	1	1	92	1.56
	RIEM_Am2	Migration\Det_Mg\Detclim_mg\Striga\Disp_St	11	11		0	We are from Batiara. Over there, there was land-related problems so that we hardly had arable land to feed our families. But when we arrived here, we were given pieces of land on which we produce enough food.	Number	Gnimi	Sanfo and al.	00:00:00	RIEM_Am	1	1	252	4.37
	RIEM_Am3	Migration\Det_Mg\Detenv_mg\Sols_Terres\St+ rend_pauvres	5	5		0	I note that soil properties have changed, soils are now poor	Poor land	Gnimi	Sanfo and al.	00:00:00	RIEM_Am	1	1	82	1.45
	RIEM_Am3	Migration\Det_Mg\Detenv_mg\Def_arbres	5	5		0	There is less green than before; there is no more forest. As for me, this is due to tree felling and the high demand for farmland. It is deforestation.	Deforestation	Gnimi	Sanfo and al.	00:00:00	RIEM_Am	1	1	180	3.19
	RIEM_Am3	Migration\Det_Mg\Detclim_mg\sec	5	5		0	Because of the lack of trees it is warmer now than before. And there are frequent periods of drought. In the past, there was much rain during the rainy season. We often had rain in excess. But nowadays, rains often lacking and it is too hot and the weather is dry in winter today than before	Deforestation	Fitingué	Sanfo and al.	00:00:00	RIEM_Am	1	1	374	6.64
	RIEM_Am3	Migration\Det_Mg\Detclim_mg\Pluie	5	5		0	There is also the poor distribution of rainfall in addition to the abrupt cessation of rains.	Rain	Fitingué	Sanfo and al.	00:00:00	RIEM_Am	1	1	95	1.69
These are a range of environmental and climatic hazards and changes that can lead farmers to migration	RIEM_Am3	Migration\Det_Mg\Detclim_mg\CondClim_mg	5	5		0	I note that soil properties have changed, soils are now poor. There is less green than before, there is even no more forest. For me, this is related to tree felling and the high demand for farmland. It is deforestation. Before, we did not sow or plant twice, but nowadays it is recurring to resume planting. Because of the lack of tree it is warmer now than before. And there are frequent periods of…	Deforestation+rain	Fitingué	Sanfo and al.	00:00:00	RIEM_Am	1	1	828	14.69
	RIEM_Am5	Migration\Det_Mg\Autres\Detsoc_Mg	11	11		0	Therefore, as I have a family to feed, I came here to ask for land in order to meet the needs of my family.	Soc_eco det	Fitingué	Sanfo and al.	00:00:00	RIEM_Am	1	1	153	2.66
	RIEM_Am7	Migration\Det_Mg\Detclim_mg\Striga\Disp_St	18	18		0	What motivated this displacement is the search for arable land where I can settle and conduct my farming activities to feed my family	Land availability	Fitingué	Sanfo and al.	00:00:00	RIEM_Am	1	1	159	3.04
	RIEM_Am31	Migration\Det_Mg\Detenv_mg\Sols_Terres\St+ rend_pauvres	17	17		0	This is currently difficult because the land is poor and inadequate.	Land availability	Fitingué	Sanfo and al.	00:00:00	RIEM_Am	1	1	84	2.7
	RIEM_Aa8	Migration\Det_Mg\Detclim_mg\Striga\Disp_St	11	11		0	Arable land is available here. I do not know why I will migrate	Land availability	Fitingué	Sanfo and al.	00:00:00	RIEM_Aa	1	1	83	1.92

## Sheet: Sheet3
English
Code		Coded segments and frequencies of cotations	Frequencies of cotation	in %
Migration	Signification	9	15.5172	15.51
Det_Mg	Determinant of the migration	0	0	0
Envdet_mg	Environmental determinant of the migration	0	0	0
Degrad_Env	Determinant of the migration	0	0	0
T_def	deforestation	4	6.89655	6.9
SL_ fertility	soil fertility	43	74.1379	74.13
Degrad_SL	degraded Soils	11	18.9655	18.97
Pr_SL	poor soil profitability	9	15.5172	15.51
Clim_Detmig	Climatic Determinants of Migration	0	0	0
Climcond_mg	cimatic determinants	16	27.5862	27.58
Dry Spells; Sriga from departure areas	dry spells and striga	3	5.17241	5.17
Rain_Rainfall/Hmid_zone	rainfall/humidity	14	24.1379	24.13
Others	others	0	0	0
Secdet_Mg	other socioeconomic determinants	10	17.2414	17.24
Dem_mg	demographic pressure	4	6.89655	6.9
unsec_SL	land insecurity	8	13.7931	13.79
SL_ availability	land availability	31	53.4483	53.45
